# Supplementary material for: Stabilization of Beeswax-In-Water Dispersions Using Anionic Cellulose Nanofibers and Their Application in Paper Coating
Source: Nanomaterials (Basel). 2023 Aug 16;13(16):2353. doi: 10.3390/nano13162353 (PMC10459156; doi:10.3390/nano13162353)
Supplement: Supplementary file 1 [file nanomaterials-13-02353-s001.zip]

Archive with 1 entries (1 files):
- nanomaterials-2544910-supplementary.pdf
